# Supplementary material for: Log P Determines Licorice Flavonoids Release Behaviors and Classification from CARBOMER Cross-Linked Hydrogel
Source: Pharmaceutics. 2022 Jun 24;14(7):1333. doi: 10.3390/pharmaceutics14071333 (PMC9322780; doi:10.3390/pharmaceutics14071333)
Supplement: Supplementary file 1 [file pharmaceutics-14-01333-s001.zip]

Archive with 1 entries (1 files):
- pharmaceutics-1762225-supplementary.pdf
